# Supplementary material for: The adaptation chip: repurposing the principles of the ichip for guiding in situ experimental evolution
Source: ISME Commun. 2026 Apr 3;6(1):ycag053. doi: 10.1093/ismeco/ycag053 (PMC13064666; doi:10.1093/ismeco/ycag053)
Supplement: Supplementary_materials_ycag053 [file supplementary_materials_ycag053.zip]

Archive with 19 entries (19 files):
- FigureS1_ methods explanation.eps
- FigureS2_PCoA_16S_burial sites.eps
- FigureS3_100isolate_purity_and_coverage.eps
- FigureS4_Heatmap_Pmeg_nonfocal.pdf
- FigureS5_Heatmap_Slyd_nonfocal.pdf
- FigureS6_breseq_mutation_screenshot.png
- FigureS7_folE2_Zn_scatterplots.pdf
- FigureS8_Mutation_counts_24mo.eps
- Table S1 - Soil properties.docx
- Table S2 - Sample inventory.docx
- Table S3 - ancestral genome quality.docx
- Table S4 - ANOVA_2way_results_FORMATTED.xlsx
- Table S5 - Tukey_2way_ANOVA_time_formatted.xlsx
- Table S6 - Tukey_2way_ANOVA_site_formatted.xlsx
- Table S7 - alignment scores formatted.docx
- Table S8 - Pearson_correlations_10mo_formatted.xlsx
- Table S9 - Slyd shared mutation annotations formatted.docx
- Table S10 - S lyd site-specific genes.xlsx
- aChip_ISMEComms_Supplemental_FINAL_CLEAN.docx
