# Supplementary material for: The adaptation chip: repurposing the principles of the ichip for guiding in situ experimental evolution
Source: ISME Commun. 2026 Apr 3;6(1):ycag053. doi: 10.1093/ismeco/ycag053 (PMC13064666; doi:10.1093/ismeco/ycag053)
Supplement: Supplementary_materials_ycag053 [file supplementary_materials_ycag053.zip › Table S4 - ANOVA_2way_results_FORMATTED.xlsx]

## Sheet: ANOVA_2way_results_FORMATTED
	Gene ID	Mutation ID	Model Variable	Df	Sum Sq	Mean Sq	F value	p-value	Partial Eta squared	CI low	CI high
	gene_00020	NODE01_0017989	Site	4	353.823	88.4557	14.8992	6.99837e-08	0.564381	0.381741	1
			Time	2	112.598	56.299	9.48282	0.000356208	0.291933	0.108371	1
			Site:Time	6	315.209	52.5349	8.8488	1.99922e-06	0.535789	0.328171	1
			Residuals	46	273.1	5.93695	-	-	-	-	-
	znuA_2	NODE03_0049939	Site	4	47.3602	11.8401	2.44824	0.0594677	0.175523	0	1
			Time	2	34.7039	17.3519	3.58796	0.0356438	0.134947	0.005408	1
			Site:Time	6	31.6585	5.27642	1.09104	0.382013	0.12458	0	1
			Residuals	46	222.463	4.83616	-	-	-	-	-
		NODE03_0049945	Site	4	40.3442	10.0861	2.09822	0.0963544	0.154301	0	1
			Time	2	37.4207	18.7103	3.89235	0.0274335	0.144738	0.00984175	1
			Site:Time	6	32.3624	5.39373	1.12207	0.364538	0.127671	0	1
			Residuals	46	221.12	4.80696	-	-	-	-	-
	znuC_2	NODE03_0050772	Site	4	43.7328	10.9332	2.06938	0.100257	0.152503	0	1
			Time	2	46.8461	23.423	4.43339	0.0173505	0.161606	0.0181487	1
			Site:Time	6	56.0682	9.34469	1.76871	0.126726	0.187456	0	1
			Residuals	46	243.033	5.28333	-	-	-	-	-
		NODE03_0050784	Site	4	11.9118	2.97794	0.52764	0.715941	0.043869	0	1
			Time	2	28.2547	14.1273	2.50312	0.0929165	0.0981497	0	1
			Site:Time	6	83.194	13.8657	2.45676	0.0381985	0.242681	0.00874358	1
			Residuals	46	259.619	5.64389	-	-	-	-	-
	folE2	NODE03_0054344	Site	4	22.1494	5.53735	0.689563	0.602921	0.0565699	0	1
			Time	2	5.76222	2.88111	0.358782	0.700464	0.0153596	0	1
			Site:Time	6	119.436	19.9059	2.47887	0.0367422	0.244331	0.0100153	1
			Residuals	46	369.391	8.03024	-	-	-	-	-
		NODE03_0054400	Site	4	63.2787	15.8197	3.5201	0.0137433	0.23436	0.0337539	1
			Time	2	0.107021	0.0535103	0.0119068	0.988167	0.000517419	0	1
			Site:Time	6	63.56	10.5933	2.35717	0.0455039	0.235157	0.00304695	1
			Residuals	46	206.728	4.49409	-	-	-	-	-
		NODE03_0054401	Site	4	65.541	16.3853	3.70229	0.010759	0.243535	0.0405579	1
			Time	2	0.635549	0.317775	0.071802	0.930819	0.00311211	0	1
			Site:Time	6	63.9425	10.6571	2.40799	0.0416169	0.239015	0.0059475	1
			Residuals	46	203.583	4.42571	-	-	-	-	-
		NODE03_0054419	Site	4	80.4736	20.1184	4.72517	0.00280599	0.291225	0.0793768	1
			Time	2	2.75958	1.37979	0.324068	0.724839	0.0138942	0	1
			Site:Time	6	50.2013	8.36689	1.96511	0.090314	0.204024	0	1
			Residuals	46	195.855	4.25771	-	-	-	-	-
		NODE03_0054422	Site	4	79.4387	19.8597	4.37252	0.00443257	0.275477	0.0659484	1
			Time	2	3.14116	1.57058	0.345795	0.709481	0.0148119	0	1
			Site:Time	6	51.1713	8.52856	1.87774	0.105063	0.196737	0	1
			Residuals	46	208.929	4.54193	-	-	-	-	-
		NODE03_0054436	Site	4	73.671	18.4178	3.7841	0.00964383	0.247584	0.0436321	1
			Time	2	11.6296	5.81481	1.19471	0.312013	0.0493788	0	1
			Site:Time	6	73.7322	12.2887	2.52483	0.0338907	0.247739	0.0126656	1
			Residuals	46	223.889	4.86715	-	-	-	-	-
		NODE03_0054472	Site	4	53.3863	13.3466	2.86527	0.0335006	0.199458	0.0100298	1
			Time	2	0.0700042	0.0350021	0.00751432	0.992515	0.000326603	0	1
			Site:Time	6	55.8471	9.30784	1.99823	0.0852659	0.206751	0	1
			Residuals	46	214.27	4.65805	-	-	-	-	-
		NODE03_0054481	Site	4	57.234	14.3085	2.73054	0.0403101	0.191879	0.00534301	1
			Time	2	3.36037	1.68018	0.320635	0.727297	0.013749	0	1
			Site:Time	6	72.7571	12.1262	2.31408	0.0490805	0.231855	0.000599098	1
			Residuals	46	241.048	5.24017	-	-	-	-	-
		NODE03_0054499	Site	4	93.3524	23.3381	3.04076	0.0263452	0.20912	0.0162467	1
			Time	2	64.3794	32.1897	4.19406	0.0212246	0.154227	0.014409	1
			Site:Time	6	159.861	26.6435	3.47144	0.00650281	0.311672	0.0683099	1
			Residuals	46	353.054	7.67508	-	-	-	-	-
		NODE03_0054517	Site	4	183.011	45.7527	3.56735	0.0128961	0.23676	0.035512	1
			Time	2	59.2946	29.6473	2.31161	0.110506	0.091326	0	1
			Site:Time	6	314.326	52.3877	4.08468	0.00229455	0.347592	0.103979	1
			Residuals	46	589.969	12.8254	-	-	-	-	-
		NODE03_0054529	Site	4	197.979	49.4948	3.04964	0.0260277	0.209602	0.0165642	1
			Time	2	72.601	36.3005	2.23667	0.118305	0.0886278	0	1
			Site:Time	6	358.599	59.7664	3.68253	0.0045293	0.324475	0.0806925	1
			Residuals	46	746.567	16.2297	-	-	-	-	-
		NODE03_0054533	Site	4	183.623	45.9058	2.90781	0.0316026	0.201822	0.0115255	1
			Time	2	70.7883	35.3942	2.24197	0.117735	0.0888192	0	1
			Site:Time	6	371.879	61.9798	3.92599	0.00299639	0.338662	0.0948459	1
			Residuals	46	726.205	15.7871	-	-	-	-	-
	yndE_5	NODE09_0003671	Site	4	348.498	87.1246	9.22341	1.47258e-05	0.445072	0.236055	1
			Time	2	2.30785	1.15393	0.12216	0.885293	0.00528324	0	1
			Site:Time	6	530.786	88.4643	9.36524	1.03299e-06	0.549864	0.346855	1
			Residuals	46	434.517	9.44603	-	-	-	-	-
		NODE09_0003788	Site	4	364.822	91.2054	3.25137	0.0197723	0.220411	0.023855	1
			Time	2	31.5164	15.7582	0.561761	0.574066	0.0238421	0	1
			Site:Time	6	752.767	125.461	4.47254	0.00120535	0.368438	0.125932	1
			Residuals	46	1290.36	28.0514	-	-	-	-	-
	ftsW_3	NODE09_0100590	Site	4	336.762	84.1905	11.0797	2.2385e-06	0.490692	0.289709	1
			Time	2	115.813	57.9066	7.62063	0.00138489	0.248873	0.0740431	1
			Site:Time	6	326.256	54.376	7.15601	1.98569e-05	0.482774	0.259827	1
			Residuals	46	349.538	7.59865	-	-	-	-	-
		NODE09_0100607	Site	4	337.895	84.4737	11.1686	2.05266e-06	0.49269	0.292121	1
			Time	2	73.9113	36.9557	4.88605	0.011908	0.175215	0.0254784	1
			Site:Time	6	366.254	61.0423	8.07063	5.59668e-06	0.512835	0.298169	1
			Residuals	46	347.921	7.56351	-	-	-	-	-
		NODE09_0101171	Site	4	340.194	85.0485	14.3423	1.12517e-07	0.554993	0.369685	1
			Time	2	44.9912	22.4956	3.79357	0.0298563	0.141585	0.0083837	1
			Site:Time	6	470.928	78.488	13.2359	1.20924e-08	0.633219	0.461318	1
			Residuals	46	272.776	5.92992	-	-	-	-	-
		NODE09_0101234	Site	4	312.473	78.1182	8.53545	3.0763e-05	0.426017	0.214497	1
			Time	2	86.7825	43.3913	4.74107	0.0134247	0.170904	0.0230968	1
			Site:Time	6	339.419	56.5698	6.181	8.23206e-05	0.446357	0.214971	1
			Residuals	46	421.002	9.15221	-	-	-	-	-
		NODE09_0101235	Site	4	306.737	76.6844	9.04551	1.77789e-05	0.440267	0.230569	1
			Time	2	78.6503	39.3251	4.6387	0.0146162	0.167834	0.0214339	1
			Site:Time	6	341.321	56.8869	6.71024	3.76816e-05	0.466738	0.239847	1
			Residuals	46	389.97	8.47762	-	-	-	-	-
	gene_04790	NODE11_0048596	Site	4	91.8804	22.9701	5.09315	0.00199969	0.331949	0.101164	1
			Time	2	507.823	253.911	56.2997	1.74216e-12	0.733072	0.608345	1
			Site:Time	6	43.78	7.29666	1.61788	0.166762	0.191438	0	1
			Residuals	41	184.91	4.51	-	-	-	-	-
		NODE11_0048621	Site	4	195.984	48.996	2.70282	0.0418766	0.190302	0.0043885	1
			Time	2	303.193	151.596	8.36267	0.000798434	0.266644	0.0877358	1
			Site:Time	6	105.024	17.504	0.965593	0.458993	0.111859	0	1
			Residuals	46	833.877	18.1278	-	-	-	-	-
	gene_04920	NODE13_0013260	Site	4	92.2137	23.0534	5.05647	0.0018374	0.305407	0.0919492	1
			Time	2	18.3743	9.18717	2.01509	0.144909	0.0805549	0	1
			Site:Time	6	18.8655	3.14426	0.689652	0.658968	0.0825306	0	1
			Residuals	46	209.723	4.5592	-	-	-	-	-
		NODE13_0013312	Site	4	65.6921	16.423	3.11511	0.0238024	0.213143	0.0189156	1
			Time	2	17.2086	8.60432	1.63206	0.206644	0.0662577	0	1
			Site:Time	6	25.6125	4.26876	0.809696	0.567789	0.095524	0	1
			Residuals	46	242.514	5.27205	-	-	-	-	-
	gene_04934	NODE13_0028809	Site	4	247.129	61.7823	9.57077	1.02352e-05	0.45422	0.246589	1
			Time	2	53.2782	26.6391	4.1267	0.0224704	0.152127	0.0133748	1
			Site:Time	6	355.307	59.2178	9.1735	1.31725e-06	0.544739	0.340027	1
			Residuals	46	296.944	6.45531	-	-	-	-	-
	psiE_2	NODE24_0017814	Site	4	592	148	26.8161	1.6263e-11	0.699865	0.564439	1
			Time	2	8.01337	4.00668	0.725971	0.489315	0.0305981	0	1
			Site:Time	6	590.246	98.3744	17.8244	1.51684e-10	0.699241	0.555657	1
			Residuals	46	253.877	5.51907	-	-	-	-	-
	gene_05543	NODE24_0026004	Site	4	639.332	159.833	17.3243	1.82186e-08	0.622632	0.447981	1
			Time	2	67.8451	33.9225	3.67687	0.0337686	0.149001	0.00694816	1
			Site:Time	6	298.48	49.7466	5.39204	0.000332988	0.435121	0.185987	1
			Residuals	42	387.489	9.22593	-	-	-	-	-
	znuC_3	NODE41_0001733	Site	4	10.4775	2.61938	0.360658	0.835294	0.0304079	0	1
			Time	2	56.2186	28.1093	3.87032	0.0279555	0.144037	0.00951494	1
			Site:Time	6	41.4403	6.90671	0.950971	0.468612	0.110352	0	1
			Residuals	46	334.089	7.2628	-	-	-	-	-
		NODE41_0002046	Site	4	15.0766	3.76915	0.639152	0.637245	0.0526521	0	1
			Time	2	5.00455	2.50227	0.424322	0.656748	0.0181146	0	1
			Site:Time	6	109.741	18.2902	3.10156	0.0123381	0.288029	0.0464786	1
			Residuals	46	271.267	5.89711	-	-	-	-	-
	znuA_3	NODE41_0002320	Site	4	10.4462	2.61154	0.479518	0.750574	0.0400281	0	1
			Time	2	23.3363	11.6682	2.14245	0.128934	0.0852124	0	1
			Site:Time	6	82.9428	13.8238	2.53825	0.0331	0.248728	0.0134418	1
			Residuals	46	250.524	5.44618	-	-	-	-	-
		NODE41_0002324	Site	4	12.8701	3.21753	0.567267	0.687637	0.0470087	0	1
			Time	2	24.6149	12.3074	2.16986	0.125742	0.0862088	0	1
			Site:Time	6	96.131	16.0218	2.82473	0.0200152	0.269242	0.0301564	1
			Residuals	46	260.911	5.67199	-	-	-	-	-
		NODE41_0002325	Site	4	13.5888	3.39721	0.600709	0.664012	0.0496425	0	1
			Time	2	23.1083	11.5542	2.04306	0.141232	0.0815817	0	1
			Site:Time	6	88.8414	14.8069	2.61822	0.0287601	0.254569	0.0180795	1
			Residuals	46	260.146	5.65534	-	-	-	-	-
