# Supplementary material for: The adaptation chip: repurposing the principles of the ichip for guiding in situ experimental evolution
Source: ISME Commun. 2026 Apr 3;6(1):ycag053. doi: 10.1093/ismeco/ycag053 (PMC13064666; doi:10.1093/ismeco/ycag053)
Supplement: Supplementary_materials_ycag053 [file supplementary_materials_ycag053.zip › Table S5 - Tukey_2way_ANOVA_time_formatted.xlsx]

## Sheet: Sheet1
	Gene ID	Mutation ID	Time	BC vs. BT	BC vs. CCC	BC vs. GH	BC vs. PVF	BT vs. CCC	BT vs. GH	BT vs. PVF	CCC vs. GH	CCC vs. PVF	GH vs. PVF
		There were no mutations with significant pairwise differences in frequency across sites at the 3-month time point.
	gene_00020	NODE01_0017989	10mo	0.539897	1	0.999692	0.132639	0.284721	0.16515	0.000176697	0.999999	0.293639	0.811235
	folE2	NODE03_0054401	10mo	0.930361	0.048234	0.0366443	1	0.830441	0.661167	0.996628	1	0.187639	0.129454
		NODE03_0054419	10mo	0.995423	0.394948	0.0210797	1	0.984739	0.274825	0.996501	0.955392	0.456869	0.0297465
		NODE03_0054436	10mo	0.997657	0.324593	0.0229204	1	0.953931	0.255076	0.980476	0.978676	0.219248	0.0146241
		NODE03_0054481	10mo	1	0.971862	0.0637032	0.999989	0.977297	0.0692703	0.999979	0.693288	0.707077	0.0161779
		NODE03_0054499	10mo	0.999407	0.446053	0.0285778	1	0.966324	0.235108	0.990419	0.963302	0.300475	0.0172142
		NODE03_0054517	10mo	0.988168	0.580843	0.0183099	1	0.999551	0.30875	0.947092	0.85157	0.432639	0.012023
	yndE_5	NODE09_0003671	10mo	0.0394451	0.957133	0.746085	0.928574	0.725557	0.995539	0.00042068	0.999995	0.132232	0.0600106
	ftsW_3	NODE09_0100590	10mo	0.174293	1	0.00664486	1	0.417763	0.955036	0.078379	0.0229675	0.999647	0.00279349
		NODE09_0100607	10mo	0.708495	0.999998	0.00978189	1	0.969793	0.617847	0.603844	0.046442	0.999898	0.00787422
		NODE09_0101171	10mo	0.109289	0.999976	0.708236	0.206886	0.459339	0.999964	2.14272e-05	0.976979	0.0379674	0.00181878
		NODE09_0101234	10mo	0.994072	0.998398	0.999999	0.327376	0.563123	1	0.0208213	0.955825	0.931448	0.183346
		NODE09_0101235	10mo	0.99086	0.998013	0.999999	0.203408	0.507504	0.999999	0.00852803	0.953018	0.839092	0.112856
	psiE_2	NODE24_0017814	10mo	8.13603e-05	1	0.0239646	0.704514	1.67727e-05	0.995318	1.3734e-07	0.00723696	0.924964	9.17735e-05
	gene_05543	NODE24_0026004	10mo	0.904718	0.228944	0.999496	0.00166629	0.00318779	0.999999	8.02194e-06	0.0524821	0.884498	0.000375543
	gene_00020	NODE01_0017989	24mo		2.19824e-08	0.899735					1.18159e-05
	yndE_5	NODE09_0003671	24mo		9.98575e-07	0.99983					2.43539e-05
		NODE09_0003788	24mo		0.00937738	0.998185					0.18161
	ftsW_3	NODE09_0100590	24mo		5.28849e-06	1					1.80256e-05
		NODE09_0100607	24mo		3.13427e-07	1					1.32037e-06
		NODE09_0101171	24mo		3.6502e-09	0.988835					4.09998e-07
		NODE09_0101234	24mo		1.40579e-05	0.999999					0.000119344
		NODE09_0101235	24mo		8.95876e-06	0.999996					9.33615e-05
	gene_04934	NODE13_0028809	24mo		4.4087e-08	0.889158					2.6224e-05
	psiE_2	NODE24_0017814	24mo		1.59848e-11	0.976826					2.22648e-09
	gene_05543	NODE24_0026004	24mo		2.74236e-05	0.965908					0.0040891
