# Supplementary material for: The adaptation chip: repurposing the principles of the ichip for guiding in situ experimental evolution
Source: ISME Commun. 2026 Apr 3;6(1):ycag053. doi: 10.1093/ismeco/ycag053 (PMC13064666; doi:10.1093/ismeco/ycag053)
Supplement: Supplementary_materials_ycag053 [file supplementary_materials_ycag053.zip › Table S6 - Tukey_2way_ANOVA_site_formatted.xlsx]

## Sheet: Tukey_2way_ANOVA_site
				BC			CCC			GH		BT	PVF
	Gene ID	Mutation ID	3mo vs. 10mo	3mo vs. 24mo	10mo vs. 24mo	3mo vs. 10mo	3mo vs. 24mo	10mo vs. 24mo	3mo vs. 10mo	3mo vs. 24mo	10mo vs. 24mo	3mo vs. 10mo	3mo vs. 10mo
	gene_00020	NODE01_0017989	0.832	0.0959647	7.08618e-05	0.979649	0.147908	0.74457	0.914012	0.999715	0.00490416	0.964529	0.405699
	folE2	NODE03_0054499	1	1	1	0.00942404	0.901203	0.204377	0.589804	0.999981	0.377171	1	0.999998
		NODE03_0054517	1	1	0.999892	0.0039575	0.236296	0.823499	0.908173	1	0.52457	1	0.995707
		NODE03_0054529	1	1	0.99926	0.00312955	0.29352	0.682277	0.999856	1	0.973352	0.999541	0.996876
		NODE03_0054533	1	1	0.99945	0.00213707	0.276647	0.608292	0.999742	1	0.984978	0.999066	0.989258
	yndE_5	NODE09_0003671	0.991277	0.684309	0.0288311	0.999691	0.169785	0.00103691	0.848608	0.608444	0.999999	0.536812	0.539796
	ftsW_3	NODE09_0100590	0.988691	0.999999	0.747286	0.990326	0.000152286	0.000530607	0.794998	1	0.397228	0.634117	0.999996
		NODE09_0100607	0.999999	0.856645	0.351686	0.999898	0.0002505	0.000152164	0.724367	0.999717	0.798466	0.952108	1
		NODE09_0101171	0.483243	0.246336	5.16684e-05	0.918071	0.00172458	0.0356798	0.996762	0.537958	0.823565	0.694543	0.0242371
		NODE09_0101234	0.999999	0.242382	0.0271491	0.816565	0.158266	0.982943	0.929242	0.149337	0.596432	1	0.197735
		NODE09_0101235	0.999999	0.234251	0.0263652	0.806173	0.125908	0.968797	0.867652	0.10756	0.620793	1	0.123119
	gene_04790	NODE11_0048596	0.955158	0.0378374	4.81807e-05	0.768906	0.0154051	3.78671e-07	1	0.355227	0.00105793	0.986131	0.999262
	gene_04934	NODE13_0028809	1	0.424447	0.61411	0.835509	1.35648e-05	0.000324771	0.99998	0.999998	1	0.573461	0.982988
	psiE_2	NODE24_0017814	0.999918	0.0139069	0.000215647	0.0764354	4.0377e-07	0.00208988	0.999995	1	1	0.0313601	0.449751
	gene_05543	NODE24_0026004	0.997054	0.974037	0.253683	0.0958727	0.0385603	1	0.998098	0.993293	1	0.867352	0.090041
