# Supplementary material for: The adaptation chip: repurposing the principles of the ichip for guiding in situ experimental evolution
Source: ISME Commun. 2026 Apr 3;6(1):ycag053. doi: 10.1093/ismeco/ycag053 (PMC13064666; doi:10.1093/ismeco/ycag053)
Supplement: Supplementary_materials_ycag053 [file supplementary_materials_ycag053.zip › Table S8 - Pearson_correlations_10mo_formatted.xlsx]

## Sheet: Pearson_correlations_10mo_forma
			pH		SOM (%)		P (ppm)		K (ppm)		Zn (ppm)
	Gene ID	Mutation ID	p-value	Correlation coefficient	p-value	Correlation coefficient	p-value	Correlation coefficient	p-value	Correlation coefficient	p-value	Correlation coefficient
	10mo mutations
	gene_00020	NODE01_0017989	0.000214876	0.654118	0.263137	-0.223184	0.603881	-0.10452	0.844423	0.0396266	0.00244818	-0.558796
	folE2	NODE03_0054401	0.340342	-0.190835	0.1621	-0.276861	0.00152083	0.579936	0.0356635	-0.405905	0.0298009	-0.418535
		NODE03_0054419	0.326187	-0.196397	0.555762	-0.118592	0.00651796	0.510459	0.0553151	-0.373024	0.0137278	-0.46842
		NODE03_0054436	0.366088	-0.181065	0.520968	-0.129116	0.00316249	0.546826	0.0770036	-0.346088	0.00557774	-0.518633
		NODE03_0054481	0.209245	-0.249613	0.628437	0.0975243	0.0219425	0.439084	0.299103	-0.207464	0.0191412	-0.447882
		NODE03_0054499	0.354351	-0.185467	0.626719	-0.0980098	0.0055278	0.519099	0.0976876	-0.325385	0.00830195	-0.49736
		NODE03_0054517	0.508719	-0.1329	0.630239	-0.0970152	0.0114936	0.47892	0.0544088	-0.374317	0.00353238	-0.541515
	yndE_5	NODE09_0003671	0.0173406	0.454112	0.124442	-0.303016	0.572169	0.113735	0.181493	-0.265061	0.000530123	-0.622176
	ftsW_3	NODE09_0100590	0.264895	-0.222384	0.998567	0.000362739	0.993851	-0.00155691	0.055812	0.372322	0.00827629	0.497531
		NODE09_0100607	0.696764	-0.0785994	0.795087	-0.0524278	0.705902	-0.0761205	0.0740271	0.349406	0.0226686	0.436954
		NODE09_0101171	0.00387656	0.536984	0.317165	-0.200018	0.698542	0.0781162	0.369381	-0.179845	3.08699e-06	-0.766809
		NODE09_0101234	0.00587642	0.515918	0.831738	0.0429018	0.481016	-0.141629	0.856482	0.036522	0.00116724	-0.591102
		NODE09_0101235	0.00420413	0.532979	0.858424	0.0360228	0.510721	-0.132279	0.825265	0.044577	0.000586956	-0.618342
		NODE24_0017814	0.00195531	0.568953	0.597335	-0.106405	0.365375	-0.18133	0.123883	-0.303445	0.000808684	-0.605948
	gene_05543	NODE24_0026004	0.00126905	-0.597465	0.479048	-0.145221	0.206028	0.256441	0.696882	-0.0802153	0.000283028	0.654886
	24mo mutations
	gene_00020	NODE01_0017989	0.0493236	0.498584	4.43212e-09	0.959329	9.7048e-08	-0.93623	0.0442149	0.50866	0.326566	0.262206
	yndE_5	NODE09_0003671	0.119305	0.405368	2.38676e-07	0.92723	9.18994e-06	-0.874879	0.109446	0.415536	0.527941	0.170453
		NODE09_0003788	0.0322761	0.536176	2.61443e-08	0.947351	5.23753e-08	-0.941732	0.0287126	0.54588	0.248348	0.30644
	ftsW_3	NODE09_0100590	0.186428	-0.348097	1.35473e-07	-0.933036	2.23858e-05	0.856892	0.172507	-0.358665	0.694165	-0.106674
		NODE09_0100607	0.183668	-0.35015	1.16936e-07	-0.934465	2.04862e-05	0.858801	0.169876	-0.360725	0.689213	-0.108485
		NODE09_0101171	0.0993805	0.426605	2.78853e-07	0.925546	6.25022e-06	-0.881911	0.0908448	0.436632	0.471638	0.193968
		NODE09_0101234	0.150044	0.376986	5.32474e-07	0.918102	2.25878e-05	-0.856697	0.138433	0.387192	0.599009	0.14233
		NODE09_0101235	0.142923	0.383179	4.53669e-07	0.920014	1.88186e-05	-0.860603	0.131705	0.393375	0.583119	0.148489
	gene_04934	NODE13_0028809	0.0468026	-0.503453	1.28741e-08	-0.952513	1.37652e-07	0.932879	0.0419485	-0.51341	0.312855	-0.269463
	psiE_2	NODE24_0017814	0.0888091	0.439122	4.47344e-11	0.979064	2.19129e-07	-0.928138	0.0804497	0.449796	0.476214	0.192009
	gene_05543	NODE24_0026004	0.0436041	-0.509922	2.5379e-07	-0.92657	6.64076e-07	0.915388	0.0391748	-0.519494	0.286417	-0.284004
