# Supplementary material for: The adaptation chip: repurposing the principles of the ichip for guiding in situ experimental evolution
Source: ISME Commun. 2026 Apr 3;6(1):ycag053. doi: 10.1093/ismeco/ycag053 (PMC13064666; doi:10.1093/ismeco/ycag053)
Supplement: Supplementary_materials_ycag053 [file supplementary_materials_ycag053.zip › Table S10 - S lyd site-specific genes.xlsx]

## Sheet: Sheet1
Genes with high frequency mutations in nearly every 24-month S. lydicus aChip
gene_ID	description			num_BC_aChips	num_BC_hf_aChips	num_CCC_aChips	num_CCC_hf_aChips	num_GH_aChips	num_GH_hf_aChips	shared mutations?	Detected in ancestral?
gene_00935	glycosyl transferase			6	5	5	4	3	2
gene_03737	hypothetical protein			6	5	5	5	3	1
gene_03939	hypothetical protein			6	6	5	5	3	3
gene_04276	hypothetical protein			6	6	5	5	3	3
gene_05665	transcriptional regulator			6	6	5	5	3	3
gene_05759	phosphatase			6	6	5	4	3	3
gene_07480	IS5 family transposase			6	6	5	5	3	3
Genes with nonsynonymous mutations (any, not just high freq) in most aChips at one site (3 of 3 for GH, 4 or 5 of 5 for CCC, 5 or 6 of 6 for BC) and no mutations at any other site
BC UNIQUE GENES
Gene ID	Gene Annotation	General Function	Citation	num_BC_aChips	num_CCC_aChips	num_GH_aChips
gene_02629	hypothetical protein	Unknown		5	0	0
GH UNIQUE GENES
Gene ID	Gene Annotation	General Function		num_BC_aChips	num_CCC_aChips	num_GH_aChips
clpB	ATP-dependent chaperone ClpB	TO FINISH		0	0	3
gcl	glyoxylate carboligase	TO FINISH		0	0	3
gene_00822	phosphomethylpyrimidine synthase ThiC	TO FINISH		0	0	3
gene_03353	dipeptide/oligopeptide/nickel ABC transporter ATP-binding protein	TO FINISH		0	0	3
gene_03363	serine hydroxymethyltransferase	TO FINISH		0	0	3
gene_03756	dihydroxy-acid dehydratase	TO FINISH		0	0	3
gene_07848	aldehyde dehydrogenase	TO FINISH		0	0	3
katG_1	catalase/peroxidase HPI	TO FINISH		0	0	3
tuf_3	elongation factor Tu	TO FINISH		0	0	3
BC UNIQUE GENES
Gene ID	Gene Annotation	General Function	Citation
gene_02629	hypothetical protein	Unknown	-		BC UNIQUE GENES
					Gene ID	Gene Annotation	General Function	Citation
GH UNIQUE GENES					gene_02629	hypothetical protein	Unknown	-
Gene ID	Gene Annotation	General Function	Citation
clpB	ATP-dependent chaperone ClpB	TO FINISH			GH UNIQUE GENES
gcl	glyoxylate carboligase	TO FINISH			Gene ID	Gene Annotation	General Function	Citation
gene_00822	phosphomethylpyrimidine synthase ThiC	TO FINISH			clpB	ATP-dependent chaperone ClpB	TO FINISH
gene_03353	dipeptide/oligopeptide/nickel ABC transporter ATP-binding protein	TO FINISH			gcl	glyoxylate carboligase	TO FINISH
gene_03363	serine hydroxymethyltransferase	TO FINISH			gene_00822	phosphomethylpyrimidine synthase ThiC	TO FINISH
gene_03756	dihydroxy-acid dehydratase	TO FINISH			gene_03353	dipeptide/oligopeptide/nickel ABC transporter ATP-binding protein	TO FINISH
gene_07848	aldehyde dehydrogenase	TO FINISH			gene_03363	serine hydroxymethyltransferase	TO FINISH
katG_1	catalase/peroxidase HPI	TO FINISH			gene_03756	dihydroxy-acid dehydratase	TO FINISH
tuf_3	elongation factor Tu	TO FINISH			gene_07848	aldehyde dehydrogenase	TO FINISH
					katG_1	catalase/peroxidase HPI	TO FINISH
					tuf_3	elongation factor Tu	TO FINISH
